# Supplementary material for: Long Non−Coding RNA H19 Regulates Glioma Cell Growth and Metastasis via miR-200a-Mediated CDK6 and ZEB1 Expression
Source: Front Oncol. 2021 Nov 2;11:757650. doi: 10.3389/fonc.2021.757650 (PMC8593200; doi:10.3389/fonc.2021.757650)
Supplement: Supplementary file 3 [file Table_1.xlsx]

## Sheet: Figure 1
A	No	NBTs	Tumors		B	http://gepia.cancer-pku.cn/detail.php?gene=H19							E		sh-NC	sh-H19		sh-NC	sh-H19		sh-NC	sh-H19		sh-NC	sh-H19		H		sh-NC	sh-H19		sh-NC	sh-H19
	1	0.420287	1.21399										1	Day 0	0.99135	1.0028	Day 1	1.35911	1.38233	Day 2	2.39233	1.86882	Day 3	3.89242	2.60306		1	U87	168	80	U251	195	84
	2	0.65216	2.2873										2	Day 0	1.06143	1.10877	Day 1	1.42007	1.25708	Day 2	2.50664	1.97592	Day 3	4.20291	2.34066		2	U87	205	91	U251	178	70
	3	0.816404	1.68823										3	Day 0	0.94722	1.00679	Day 1	1.54047	1.25997	Day 2	2.34891	1.92506	Day 3	3.90684	2.44274		3	U87	173	92	U251	187	92
	4	0.830003	2.26271		C	NHAs	U87	U251					Mean		1	1.03946		1.43988	1.29979		2.41596	1.92327		4.00073	2.46215		Mean		182	87.6667		186.667	82
	5	0.849341	1.79114		1	0.992036	2.2219	1.92684					SD		0.057594	0.0600635		0.0922929	0.0714917		0.0814751	0.053571		0.175248	0.13227		SD		20.0749	6.65833		8.5049	11.1355
	6	0.886058	1.86068		2	1.06917	2.03646	1.82324					SEM		0.0332519	0.0346777		0.0532853	0.0412758		0.0470397	0.0309293		0.101179	0.0763661		SEM		11.5902	3.84419		4.91031	6.4291
	7	0.972964	2.01104		3	0.938794	2.17139	1.94461
	8	1.03737	1.71109		Mean	1	2.14325	1.89823
	9	1.03944	2.26321		SD	0.0655515	0.09587	0.0655515
	10	1.1367	2.45766		SEM	0.0378462	0.0553506	0.0378462
	11	1.15285	1.65666
	12	1.18389	2.37154																								J		sh-NC	sh-H19		sh-NC	sh-H19
	13	1.20142	2.3862		D		sh-NC	sh-H19		sh-NC	sh-H19		F		sh-NC	sh-H19		sh-NC	sh-H19		sh-NC	sh-H19		sh-NC	sh-H19		1	U87	80	35	U251	99	44
	14	1.31603	2.2765		1	U87	1.05287	0.398782	U251	0.949685	0.468221		1	Day 0	0.930037	1.06906	Day 1	1.66831	1.36939	Day 2	2.64951	2.11972	Day 3	4.03001	2.50407		2	U87	95	42	U251	125	39
	15	1.50509	2.52511		2	U87	1.04707	0.365825	U251	1.07902	0.451171		2	Day 0	1.03731	0.955496	Day 1	1.66425	1.45965	Day 2	2.55361	1.98964	Day 3	4.26663	2.61044		3	U87	78	45	U251	112	48
	Mean	1	2.05087		3	U87	0.900056	0.467658	U251	0.971293	0.340608		3	Day 0	1.03265	0.975442	Day 1	1.76797	1.14545	Day 2	2.44268	1.87871	Day 3	4.18915	2.43694		Mean		84.33	40.67		112	43.67
	SD	0.2713	0.378942		Mean		1	0.410755		1	0.42		Mean		1	1		1.70018	1.32483		2.5486	1.99602		4.16193	2.51715		SD		9.29	5.13		13	4.51
	SEM	0.0700493	0.0978424		SD		0.0866025	0.0519615		0.069282	0.069282		SD		0.0606346	0.0606347		0.058745	0.161773		0.103504	0.120635		0.120635	0.0874865		SEM		5.36	2.96		7.5	2.6
					SEM		0.05	0.03		0.04	0.04		SEM		0.0350074	0.0350075		0.0339164	0.0933997		0.059758	0.0696485		0.0696485	0.0505103

## Sheet: Figure2
A	No	NBTs	Tumors		B	H19	miR-200a		C	NHAs	U87	U251					G		sh-NC	sh-H19	sh-H19+sh-miR-200a		sh-NC	sh-H19	sh-H19+sh-miR-200a		sh-NC	sh-H19	sh-H19+sh-miR-200a		sh-NC	sh-H19	sh-H19+sh-miR-200a		I		sh-NC	sh-H19	sh-H19+sh-miR-200a		sh-NC	sh-H19	sh-H19+sh-miR-200a
	1	1.39276	1.42276		1	1.21399	1.42276		1	0.935107	0.44487	0.627887					1	Day 0	1.05759	1.04758	1.03899	Day 1	1.581	1.2532	1.19877	Day 2	2.375	1.912	2.25147	Day 3	3.618	2.513	3.35254		1	U87	80	35	75	U251	99	44	105
	2	1.37395	1.00681		2	2.2873	1.00681		2	1.03892	0.51807	0.559693					2	Day 0	1.0437	1.03946	1.04533	Day 1	1.478	1.3718	1.50784	Day 2	2.796	1.753	2.46536	Day 3	3.986	2.745	3.54543		2	U87	95	42	91	U251	125	39	110
	3	1.25364	0.891022		3	1.68823	0.891022		3	1.02597	0.58626	0.420838					3	Day 0	1.063	1.023	1.053	Day 1	1.523	1.28	1.323	Day 2	2.56	1.83	2.45	Day 3	3.94	2.63	3.67		3	U87	101	65	99	U251	87	75	95
	4	0.946965	0.683466		4	2.26271	0.683466		Mean	1	0.5164	0.536139					Mean		1.05476	1.03668	1.04577		1.52733	1.30167	1.3432		2.577	1.83167	2.38894		3.848	2.62933	3.52266		Mean		92	103.667	52.6667		103.667	52.6667	103.333
	5	1.12409	0.408231		5	1.79114	0.408231		SD	0.05657	0.07071	0.105515					SD		0.00995844	0.0125236	0.00701679		0.0516366	0.0621979	0.155526		0.211014	0.0795131	0.119304		0.200509	0.116001	0.159949		SD		10.8167	19.4251	19.5021		19.4251	19.5021	7.63763
	6	1.11359	0.593083		6	1.86068	0.593083		SEM	0.0326607	0.0408244	0.0609191					SEM		0.00574951	0.00723053	0.00405115		0.0298124	0.0359099	0.089793		0.121829	0.0459069	0.0688803		0.115764	0.0669735	0.0923465		SEM		6.245	11.2151	11.2596		11.2151	11.2596	4.40959
	7	0.792716	0.662206		7	2.01104	0.662206
	8	1.15914	0.514206		8	1.71109	0.514206
	9	0.889344	0.49379		9	2.26321	0.49379		D		sh-NC	sh-H19		sh-NC	sh-H19
	10	0.87275	0.14582		10	2.45766	0.14582		1	U87	1.09472	1.45128	U251	1.09374	1.53565
	11	0.864798	0.320832		11	1.65666	0.320832		2	U87	0.95	1.52334	U251	0.83	1.36543
	12	0.676413	0.360126		12	2.37154	0.360126		3	U87	0.895343	1.56	U251	0.934307	1.42
	13	1.0292	0.212055		13	2.3862	0.212055		Mean		0.980021	1.51154		0.952682	1.44036		H		sh-NC	sh-H19	sh-H19+sh-miR-200a		sh-NC	sh-H19	sh-H19+sh-miR-200a		sh-NC	sh-H19	sh-H19+sh-miR-200a		sh-NC	sh-H19	sh-H19+sh-miR-200a		J		sh-NC	sh-H19	sh-H19+sh-miR-200a		sh-NC	sh-H19	sh-H19+sh-miR-200a
	14	0.682774	0.12407		14	2.2765	0.12407		SD		0.103023	0.0553122		0.132827	0.0869194		1	Day 0	1.05759	1.04758	1.03899	Day 1	1.581	1.2532	1.19877	Day 2	2.375	1.912	2.25147	Day 3	3.618	2.513	3.35254		1	U87	153	65	145	U251	191	62	184
	15	0.827864	0.554103		15	2.52511	0.554103		SEM		0.0594804	0.0319345		0.0766876	0.050183		2	Day 0	1.0437	1.03946	1.06432	Day 1	1.478	1.3718	1.65432	Day 2	2.796	1.753	2.53457	Day 3	3.986	2.745	3.74387		2	U87	165	85	160	U251	182	80	176
	Mean	1	0.559506		Mean	2.05087	0.559506										3	Day 0	1.1537	1.13946	1.15865	Day 1	1.63	1.4318	1.56543	Day 2	2.89	2.0753	2.42457	Day 3	4.4	2.3	3.96543		3	U87	173	75	165	U251	187	71	182
	SD	0.229966	0.347409		SD	0.378942	0.347409		F		miR-NC	miR-200a		miR-NC	miR-200a		Mean		1.085	1.563	2.687		1.563	1.35227	1.47284		2.687	1.91343	2.40353		4.00133	2.51933	3.68728		Mean		163.667	186.667	71		186.667	71	180.667
	SEM	0.0593769	0.0897005		SEM	0.0978424	0.0897005		1	H19-WT	1.07902	0.536845	H19-MUT	0.912879	0.843902		SD		0.059901	0.0775822	0.274257		0.0775822	0.0908881	0.24148		0.274257	0.161155	0.142718		0.391225	0.222568	0.310338		SD		167.222	4.50925	9		4.50925	9	4.16333
									2	H19-WT	0.971314	0.542179	H19-MUT	0.972094	0.911383		SEM		0.0345838	0.0447921	0.158342		0.0447921	0.0524743	0.139418		0.158342	0.0930428	0.0823984		0.225874	0.128499	0.179174		SEM		96.5458	2.60342	5.19615		2.60342	5.19615	2.4037
									3	H19-WT	0.949669	0.614369	H19-MUT	1.11503	0.953805
									Mean		1	0.564464		1	0.90303
									SD		0.069282	0.0433013		0.103923	0.0554256
									SEM		0.04	0.025		0.06	0.032

## Sheet: Figure3
A	No	NBTs	Tumors		B	CDK6	miR-200a		C	CDK6	H19		D					I		miR-NC	miR-200a mimics		J		miR-NC	miR-200a mimics
	1	0.180841	2.10913		1	1.12507	1.42276		1	1.12507	1.21399		http://gepia.cancer-pku.cn/detail.php?gene=CDK6					1	U87	0.985597	0.630105		1	U87	0.998505	0.479685
	2	0.441353	1.94326		2	1.85346	1.00681		2	1.85346	2.2873							2	U87	1.10947	0.48583		2	U87	0.914155	0.499493
	3	0.857281	2.57933		3	1.12786	0.891022		3	1.12786	1.68823		E	NHAs	U87	U251		3	U87	0.904937	0.529656		3	U87	1.08734	0.370822
	4	0.872477	2.2994		4	2.10913	0.683466		4	2.10913	2.26271		1	0.943104	2.27944	1.81042		Mean		1	0.548531		Mean		1	0.45
	5	0.916239	1.85346		5	1.55909	0.408231		5	1.55909	1.79114		2	1.05623	2.27619	1.95596		SD		0.103023	0.0739659		SD		0.0866025	0.069282
	6	1.01365	1.12786		6	1.32693	0.593083		6	1.32693	1.86068		3	1.00066	2.10217	1.87812		SEM		0.0594803	0.0427042		SEM		0.05	0.04
	7	1.02158	1.71949		7	1.26135	0.662206		7	1.26135	2.01104		Mean	1	2.21927	1.8815
	8	1.08246	1.26135		8	1.94326	0.514206		8	1.94326	1.71109		SD	0.0565685	0.101421	0.072832
	9	1.08553	2.7663		9	2.2994	0.49379		9	2.2994	2.26321		SEM	0.0326598	0.0585554	0.0420496					K		miR-NC	miR-200a mimics	miR-200a mimics+CDK6		miR-NC	miR-200a mimics	miR-200a mimics+CDK6		miR-NC	miR-200a mimics	miR-200a mimics+CDK6		miR-NC	miR-200a mimics	miR-200a mimics+CDK6
	10	1.08567	1.55909		10	1.71949	0.14582		10	1.71949	2.45766										1	Day 0	1.06643	0.958622	0.994272	Day 1	1.61814	1.22615	1.26469	Day 2	2.40787	1.72492	2.55907	Day 3	3.42122	2.18845	3.31176
	11	1.19581	1.12507		11	2.13354	0.320832		11	2.13354	1.65666		G		miR-NC	miR-200a-3p		miR-NC	miR-200a-3p		2	Day 0	1.06517	1.1253	0.938516	Day 1	1.41527	1.3272	1.34417	Day 2	2.62467	1.55763	2.42623	Day 3	3.51702	2.34968	3.30917
	12	1.20441	2.00601		12	2.00601	0.360126		12	2.00601	2.37154		1	CDK6-WT	0.929732	0.968199	CDK6-MUT	0.367596	1.13001		3	Day 0	0.868406	0.916076	1.06721	Day 1	1.41756	1.39251	1.48377	Day 2	2.47842	1.79939	2.34115	Day 3	3.34325	2.37313	3.1494
	13	1.26844	2.13354		13	2.40901	0.212055		13	2.40901	2.3862		2	CDK6-WT	1.0394	1.06046	CDK6-MUT	0.392405	1.12118		Mean		1	1.48366	2.50365		1.48366	1.31529	1.36421		2.50365	1.69398	2.44215		3.42716	2.30375	3.25678
	14	1.27873	1.32693		14	2.57933	0.12407		14	2.57933	2.2765		3	CDK6-WT	1.03087	0.971336	CDK6-MUT	0.459436	1.0166		SD		0.113966	0.116471	0.11058		0.116471	0.0838158	0.110902		0.11058	0.123816	0.10983		0.0870368	0.100545	0.0929994
	15	1.49553	2.40901		15	2.7663	0.554103		15	2.7663	2.52511		Mean		1	1		0.406479	1.08926		SEM		0.0657983	0.0672444	0.0638433		0.0672444	0.0483911	0.0640292		0.0638433	0.0714851	0.0634104		0.0502507	0.0580498	0.0536932
	Mean	1	1.88128		Mean	1.88128	0.559506		Mean	1.88128	2.05087		SD		0.0610028	0.0523876		0.0475102	0.0630813
	SD	0.329966	0.522403		SD	0.522403	0.347409		SD	0.522403	0.378942		SEM		0.03522	0.030246		0.02743	0.03642
	SEM	0.0851968	0.134884		SEM	0.134884	0.0897005		SEM	0.134884	0.0978424

## Sheet: Figure4
A	No	NBTs	Tumors		B	ZEB1	miR-200a		C	ZEB1	H19		D					I		miR-NC	miR-200a mimics					K		miR-NC	miR-200a mimics	miR-200a mimics+ZEB1
	1	0.636671	0.96546		1	0.96546	1.42276		1	0.96546	1.21399		http://gepia.cancer-pku.cn/detail.php?gene=ZEB1					1	U251	1.09374	0.475397					1	U251	95	49	106
	2	0.653578	1.6563		2	1.6563	1.00681		2	1.6563	2.2873							2	U251	0.94	0.665169					2	U251	110	69	93
	3	0.741336	0.828457		3	0.828457	0.891022		3	0.828457	1.68823		E	NHAs	U87	U251		3	U251	0.934307	0.559435					3	U251	89	65	98
	4	0.804088	1.24155		4	1.24155	0.683466		4	1.24155	2.26271		1	0.991866	1.69686	1.92672		Mean		0.989349	0.566667					Mean		98	61	99
	5	0.808865	1.19034		5	1.19034	0.408231		5	1.19034	1.79114		2	0.947939	1.69981	1.77195		SD		0.0904502	0.0950925					SD		10.8167	10.583	6.55744
	6	0.80955	1.29956		6	1.29956	0.593083		6	1.29956	1.86068		3	1.0602	1.55139	1.86292		SEM		0.0522215	0.0549017					SEM		6.245	6.1101	3.78594
	7	0.850917	1.08736		7	1.08736	0.662206		7	1.08736	2.01104		Mean	1	1.64935	1.85386
	8	0.966924	1.33123		8	1.33123	0.514206		8	1.33123	1.71109		SD	0.0565685	0.0848528	0.0777817
	9	1.02383	1.33445		9	1.33445	0.49379		9	1.33445	2.26321		SEM	0.0326598	0.0489898	0.0449073
	10	1.11574	1.68857		10	1.68857	0.14582		10	1.68857	2.45766															L		miR-NC	miR-200a mimics	miR-200a mimics+ZEB1
	11	1.16288	1.29151		11	1.29151	0.320832		11	1.29151	1.65666		G		miR-NC	miR-200a-3p		miR-NC	miR-200a-3p		J		miR-NC	miR-200a mimics		1	U251	195	97	181
	12	1.17585	1.61866		12	1.61866	0.360126		12	1.61866	2.37154		1	ZEB1-WT	0.978685	0.648982	ZEB1-MUT	0.998321	1.02385		1	U251	1.02838	0.465892		2	U251	178	120	175
	13	1.32429	1.46982		13	1.46982	0.212055		13	1.46982	2.3862		2	ZEB1-WT	0.917244	0.624505	ZEB1-MUT	0.910605	1.11872		2	U251	1.00301	0.404496		3	U251	184	89	185
	14	1.4221	2.1671		14	2.1671	0.12407		14	2.1671	2.2765		3	ZEB1-WT	1.10407	0.716113	ZEB1-MUT	1.09107	0.990762		3	U251	0.96861	0.479612		Mean		185.667	102	180.333
	15	1.50338	1.41119		15	1.41119	0.554103		15	1.41119	2.52511		Mean		1	0.6632		1	1.04444		Mean		1	0.45		SD		8.62168	16.0935	5.03322
	Mean	1	1.3721		Mean	1.3721	0.559506		Mean	1.3721	2.05087		SD		0.09522	0.04743		0.090246	0.06642		SD		0.03	0.04		SEM		4.97773	9.29157	2.90593
	SD	0.275366	0.326422		SD	0.326422	0.347409		SD	0.326422	0.378942		SEM		0.0549753	0.0273837		0.0521035	0.0383476		SEM		0.0173205	0.023094
	SEM	0.0710991	0.0842819		SEM	0.0842819	0.0897005		SEM	0.0842819	0.0978424

## Sheet: Figure5
B	No	sh-NC	sh-H19	No	sh-NC	sh-H19	No	sh-NC	sh-H19	No	sh-NC	sh-H19	No	sh-NC	sh-H19
	Day7	11.1	40.75	Day14	88.58	79.88	Day21	163.42	173.32	Day28	291.75	142.46	Day35	369.48	297.84
	Day7	39.06	12.54	Day14	106.36	52.44	Day21	194.51	87.27	Day28	240.58	216.71	Day35	392.81	245.25
	Day7	14.79	5.36	Day14	161.88	100.61	Day21	209.33	106.08	Day28	269.55	175.87	Day35	412.53	315.89
	Day7	24.68	20.68	Day14	85.29	39.75	Day21	198.85	149.65	Day28	342.89	243.43	Day35	503.44	219.61
	Day7	34.64	8.93	Day14	54.67	95.44	Day21	122.83	109.72	Day28	254.51	149.49	Day35	445.64	241.27
	Mean	24.854	17.652	Mean	99.356	73.624	Mean	177.788	125.208	Mean	279.856	185.592	Mean	424.78	263.972
	SD	12.125	14.1066	SD	39.5889	26.6436	SD	35.1602	35.2038	SD	40.0187	43.5081	SD	52.0883	40.8546
	SEM	4.95001	5.759	SEM	16.1621	10.8772	SEM	14.3541	14.3719	SEM	16.3376	17.7621	SEM	21.265	16.6788
D	sh-NC	sh-H19		E	No	sh-NC	sh-H19	No	sh-NC	sh-H19	No	sh-NC	sh-H19	No	sh-NC	sh-H19
	0.72	0.25			H19	0.990645	0.439344	miR-200a	0.847461	1.4905	CDK6	1.14516	0.544914	ZEB1	0.922029	0.695816
	0.58	0.09				0.921508	0.594457		1.10522	1.47361		0.967916	0.785063		0.994309	0.833823
	0.64	0.07				1.08785	0.336985		1.04732	1.69571		0.886924	0.767335		1.08366	0.72634
	0.47	0.24			Mean	1	0.456929	Mean	1	1.55327	Mean	1	0.699104	Mean	1	0.751993
	0.57	0.19			SD	0.083563	0.129634	SD	0.135237	0.123643	SD	0.132074	0.133826	SD	0.0809663	0.0724916
Mean	0.596	0.168			SEM	0.0341145	0.0529229	SEM	0.0552102	0.0504771	SEM	0.053919	0.0546342	SEM	0.0330543	0.0295946
SD	0.092358	0.0837854
SEM	0.037705	0.0342053
